# Supplementary material for: The Build-Up of Population Genetic Divergence along the Speciation Continuum during a Recent Adaptive Radiation of Rhagoletis Flies
Source: Genes (Basel). 2022 Jan 30;13(2):275. doi: 10.3390/genes13020275 (PMC8872456; doi:10.3390/genes13020275)
Supplement: Supplementary file 1 [file genes-13-00275-s001.zip]

Archive with 1 entries (1 files):
- genes-1557809-supplementary.pdf
